# Supplementary material for: Long-Term Outcomes in Severe Traumatic Brain Injury and Associated Factors: A Prospective Cohort Study
Source: J Clin Med. 2022 Oct 31;11(21):6466. doi: 10.3390/jcm11216466 (PMC9655294; doi:10.3390/jcm11216466)
Supplement: Supplementary file 1 [file jcm-11-06466-s001.zip]

Archive with 1 entries (1 files):
- jcm-1941004-supplementary.pdf
